# Supplementary material for: The Kinase Regulator Mob1 Acts as a Patterning Protein for Stentor Morphogenesis
Source: PLoS Biol. 2014 May 13;12(5):e1001861. doi: 10.1371/journal.pbio.1001861 (PMC4019465; doi:10.1371/journal.pbio.1001861)
Supplement: Table S1 — List of identified RNAi machinery homologs in Stentor. Argonaute (Sciwi), Dicer, and RNA-dependant RNA polymerases were identified from genomic sequence using a best-reciprocal BLAST approach starting with annotated Paramecium tetraurelia proteins. For each gene the Genbank accession number and the top hit in Paramecium is also shown with its corresponding E-value. (XLSX) [file pbio.1001861.s014.xlsx]

## Sheet: Sheet1
	Gene Name	GenBank Accession #	Top Hit [Paramecium]	E-Value
	Sciwi01	KJ649660	GSPATG00002500001	4e-114
	Sciwi02	KJ649661	GSPATG00019939001	4e-133
	Sciwi03	KJ649662	GSPATG00009468001	4e-134
	Sciwi04	KJ649663	GSPATG00009468001	8e-121
	Sciwi05	KJ649664	GSPATG00036761001	7e-99
	Sciwi06	KJ649665	GSPATG00036761001	7e-91
	Sciwi07	KJ649666	GSPATG00036761001	2e-115
	Sciwi08	KJ649667	GSPATG00009468001	3e-119
	Sciwi09	KJ649668	GSPATG00016237001	7e-84
	Sciwi10	KJ649669	GSPATG00036761001	4e-117
	Sciwi11	KJ649670	GSPATG00036761001	3e-114
	Sciwi12	KJ649671	GSPATG00036761001	6e-109
	Sciwi13	KJ649672	GSPATG00009468001	4e-123
	Sciwi14	KJ649673	GSPATG00036761001	4e-109
	Sciwi15	KJ649674	GSPATG00036761001	4e-109
	Sciwi16	KJ649675	GSPATG00016237001	9e-84
	DCR01	KJ649676	GSPATG00033115001	2e-43
	DCR02	KJ649677	GSPATG00003051001	2e-18
	DCR03	KJ649678	GSPATG00003051001	4e-17
	DCR04	KJ649679	GSPATG00003051001	6e-17
	DCR05	KJ649680	GSPATG00003051001	3e-20
	DCR06	KJ649681	GSPATG00003051001	5e-23
	RdRP01	KJ649682	GSPATG00024768001	9e-89
	RdRP02	KJ649683	GSPATG00024768001	7e-80
	RdRP03	KJ649684	GSPATG00024768001	5e-72
	RdRP04	KJ649685	GSPATG00036857001	1e-72
	RdRP05	KJ649686	GSPATG00036857001	6e-72
	BTU01	KJ649687	GSPATG00036831001	0
	BTU02	KJ649688	GSPATG00036831001	0
	BTU03	KJ649689	GSPATG00036831001	0
	BTU04	KJ649690	GSPATG00036831001	0
	BTU05	KJ649691	GSPATG00036831001	0
	BTU06	KJ649692	GSPATG00036831001	0
	ATU01	KJ649693	GSPATG00020765001	0
	ATU02	KJ649694	GSPATG00020765001	0
	ATU03	KJ649695	GSPATG00002927001	0
	ATU04	KJ649696	GSPATG00002927001	0
	ATU05	KJ649697	GSPATG00020765001	0
	ATU06	KJ649698	GSPATG00002927001	0
	ATU07	KJ649699	GSPATG00020765001	0
	ATU08	KJ649700	GSPATG00002927001	0
	Mob1a	KJ649653	GSPATG00019838001	6e-125
	Mob1b	KJ649654	GSPATG00019838001	4e-126
	Mob1c	KJ649655	GSPATG00019838001	6e-125
	Mob1d	KJ649656	GSPATG00019838001	7e-125
	Mob1e	KJ649657	GSPATG00019838001	6e-125
	Mob1f	KJ649658	GSPATG00019838001	6e-125
	Phocein	KJ649659	GSPATG00005136001	2e-85
