# Supplementary material for: The Kinase Regulator Mob1 Acts as a Patterning Protein for Stentor Morphogenesis
Source: PLoS Biol. 2014 May 13;12(5):e1001861. doi: 10.1371/journal.pbio.1001861 (PMC4019465; doi:10.1371/journal.pbio.1001861)
Supplement: Table S2 — List of genes used in the phylogenetic analysis of the argonaute homologs. Each gene has the species listed along with its gene ID. (XLSX) [file pbio.1001861.s015.xlsx]

## Sheet: Sheet1
	Branch name	Gene ID	Gene/Species
	>Ptiwi13	GSPATP00016237001	Ptiwi13 [Paramecium tetraurelia]
	>Ptiwi12	GSPATP00001709001	Ptiwi12 [Paramecium tetraurelia]
	>Ptiwi10	GSPATP00009468001	Ptiwi10 [Paramecium tetraurelia]
	>Ptiwi07	GSPATP00009544001	Ptiwi07 [Paramecium tetraurelia]
	>Ptiwi06	GSPATP00002500001	Ptiwi06 [Paramecium tetraurelia]
	>Ptiwi05	GSPATP00038263001	Ptiwi05 [Paramecium tetraurelia]
	>Ptiwi03	GSPATP00001395001	Ptiwi03 [Paramecium tetraurelia]
	>Ptiwi01	GSPATP00021895001	Ptiwi01 [Paramecium tetraurelia]
	>Ptiwi08	GSPATP00021288001	Ptiwi08 [Paramecium tetraurelia]
	>Ptiwi09	GSPATP00020796001	Ptiwi09 [Paramecium tetraurelia]
	>Ptiwi11	GSPATP00019939001	Ptiwi11 [Paramecium tetraurelia]
	>Ptiwi14	GSPATP00036761001	Ptiwi14 [Paramecium tetraurelia]
	>Ptiwi15	GSPATP00005370001	Ptiwi15 [Paramecium tetraurelia]
	>PIWIL1	gi|66346725|ref|NP_004755.2|	piwi-like protein 1 isoform 1 [Homo sapiens]
	>PIWIL2	gi|33411132|dbj|BAC81342.1|	PIWIL2 [Homo sapiens]
	>At_AGO4	gi|18401305|ref|NP_565633.1|	argonaute 4 [Arabidopsis thaliana]
	>At_AGO2	gi|145336300|ref|NP_174413.2|	Argonaute family protein [Arabidopsis thaliana]
	>At_AGO3	gi|15221662|ref|NP_174414.1|	protein ARGONAUTE 3 [Arabidopsis thaliana]
	>At_AGO5	gi|30683679|ref|NP_850110.1|	Argonaute family protein [Arabidopsis thaliana]
	>At_AGO6	gi|42569579|ref|NP_180853.2|	argonaute 6 [Arabidopsis thaliana]
	>Mm_AGO1	gi|251823852|ref|NP_700452.2|	protein argonaute-1 [Mus musculus]
	>Mm_AGO2	gi|219842353|ref|NP_694818.3|	protein argonaute-2 [Mus musculus]
	>Mm_AGO3	gi|240120065|ref|NP_700451.2|	protein argonaute-3 [Mus musculus]
	>Mm_MIWI1	gi|16905061|gb|AAL31014.1|	AF438405_1 MIWI [Mus musculus]
	>Mm_MIWI2	gi|26449041|gb|AAN75583.1|	Miwi 2 protein [Mus musculus]
	>Mm_MILI1	gi|7416113|dbj|BAA93706.1|	MILI [Mus musculus]
	>Dm_AGO1ia	gi|24653501|ref|NP_725341.1|	Argonaute-1, isoform A [Drosophila melanogaster]
	>Dm_AGO2ib	gi|24664664|ref|NP_648775.1|	argonaute 2, isoform B [Drosophila melanogaster]
	>Dm_PIWI	gi|17136736|ref|NP_476875.1|	piwi [Drosophila melanogaster]
	>Dm_AUBa	gi|17136494|ref|NP_476734.1|	aubergine, isoform A [Drosophila melanogaster]
	>Dm_AGO3	gi|126842396|gb|ABO27430.1|	Argonaute3 [Drosophila melanogaster]
	>Tt_TWI1	gi|118370188|ref|XP_001018296.1|	Piwi domain containing protein [Tetrahymena thermophila]
	>Tt_TWI2	gi|112386010|gb|ABI17944.1|	Twi2p [Tetrahymena thermophila]
	>At_AGO1	gi|30694320|ref|NP_849784.1|	protein argonaute [Arabidopsis thaliana]
	>Tt_TWI7	gi|145411516|gb|ABP68416.1|	Twi7p [Tetrahymena thermophila]
	>Tt_TWI8	gi|112361408|gb|ABI15747.1|	Twi8p [Tetrahymena thermophila]
	>Tt_TWI9	gi|158344559|gb|ABW36050.1|	PIWI-like Twi9p [Tetrahymena thermophila]
	>Tt_TWI10	gi|145411514|gb|ABP68415.1|	Twi10p [Tetrahymena thermophila]
	>Tt_TWI11	gi|158344561|gb|ABW36051.1|	PIWI-like Twi11p [Tetrahymena thermophila]
	>Tt_TWI12	gi|389139313|gb|ABP68417.2|	Twi12p [Tetrahymena thermophila]
	>Ce_ALG1	gi|25148113|ref|NP_510322.2|	Argonaute (plant)-Like Gene family member (alg-1) [Caenorhabditis elegans]
	>Ce_ALG2a	gi|24418217|gb|AAB66187.2|	Argonaute (plant)-like gene protein 2, isoform a, partially confirmed by transcript evidence [Caenorhabditis elegans]
	>Ce_ERGO1	gi|25148583|ref|NP_503362.2|	Protein ERGO-1 [Caenorhabditis elegans]
	>Ce_RDE1	gi|25155102|ref|NP_741611.1|	Protein RDE-1 [Caenorhabditis elegans]
	>Ce_PRG1	gi|17506389|ref|NP_492121.1|	Protein PRG-1 [Caenorhabditis elegans]
	>Ce_PRG2	gi|17538380|ref|NP_500994.1|	Protein PRG-2 [Caenorhabditis elegans]
	>Ce_CSR1a	gi|115532836|ref|NP_001040938.1|	Protein CSR-1, isoform a [Caenorhabditis elegans]
	>Ce_SAGO1	gi|17562538|ref|NP_504610.1|	Protein SAGO-1 [Caenorhabditis elegans]
	>Ce_SAGO2a	gi|17507671|ref|NP_490758.1|	Protein SAGO-2, isoform a [Caenorhabditis elegans]
	>Ce_PPW1a	gi|25143854|ref|NP_740835.1|	Protein PPW-1, isoform a [Caenorhabditis elegans]
	>Ce_PPW2	gi|7331726|gb|AAF60414.1|	Paz/piwi domain-containing protein 2 [Caenorhabditis elegans]
