# Supplementary material for: The Kinase Regulator Mob1 Acts as a Patterning Protein for Stentor Morphogenesis
Source: PLoS Biol. 2014 May 13;12(5):e1001861. doi: 10.1371/journal.pbio.1001861 (PMC4019465; doi:10.1371/journal.pbio.1001861)
Supplement: Table S3 — Summary of all RNAi constructs used in this experiment, their lengths and relative positions within the coding sequence, and primers used to amplify the sequences from genomic samples. (XLSX) [file pbio.1001861.s016.xlsx]

## Sheet: Sheet1
	Construct name	Target gene	Length (bp)	Relative positions within coding region	Forward primer	Reverse primer
	pPR-Sciwi03	Sciwi03	1203	844-2045	TAGTCCCAGAATTTTGTGTTATGACAGG	CCATTTTTCTCAACAACCGTCTAGACG
	pPR-Atub	ATU02	1147	94-1236	TCAACCTGACGGTCAAATGCCTTC	ACCTTCACCGACATACCAGTGAACG
	pPR-Btub_1-1333	BTU05	1332	1-1332	ATGAGAGAAATTGTTCACGTACAAGGC	TTAAGCAGCTTCCTCTTCCTCATCG
	pPR-Btub	BTU05	659	1-659	ATGAGAGAAATTGTTCACGTACAAGGC	GGAGTAGTGAGCTTAAGAGTTCTGAAGC
	pPR-Btub	BTU05	668	665-1332	ATGGTGACTTAAATCACTTGGTTAGTGC	TTAAGCAGCTTCCTCTTCCTCATCG
	pPR-LF4	LF4a	876	8-884	CAGAATACCGTTTGATATCAAAAAAAGGTGAAGG	CTACTTGCCTCATCAACAAAATCTTTGAAATAAGG
	pPR-Mob1	Mob1a	633	40-672	AAGAAGCGAATTGAAAAAGGCCAGC	GTTACCAGAAGCTTCTCTTTCCATTCTTTCC
	pPR-Mob1_40-356	Mob1a	317	40-356	AAGAAGCGAATTGAAAAAGGCCAGC	CAGGTCATGAGAAAATCAATATACTCTGATGC
	pPR-Mob1_326-672	Mob1a	347	326-672	CATCAGAGTATATTGATTTTCTCATGACCTGGG	GTTACCAGAAGCTTCTCTTTCCATTCTTTCC
