# Supplementary material for: The Kinase Regulator Mob1 Acts as a Patterning Protein for Stentor Morphogenesis
Source: PLoS Biol. 2014 May 13;12(5):e1001861. doi: 10.1371/journal.pbio.1001861 (PMC4019465; doi:10.1371/journal.pbio.1001861)
Supplement: Table S4 — Oligonucleotide sequences used for the qRT-PCR analysis of Stentor genes. (XLSX) [file pbio.1001861.s017.xlsx]

## Sheet: Sheet1
	Primer Name	Primer Sequence
	MOB1_Forward	AGAGTTTCAGGCCGAAGAAGAG
	MOB1_Reverse	CGTTCAAGTCTTCACCTGTTGG
	GAPDH_Forward	AACGGGTTTGGGAGAATAGGTC
	GAPDH_Reverse	CCTGGGTAATTTCCATGGACTG
	Alpha-Tubulin_Forward	TTTGTTGACTGGTGCCCAAC
	Alpha-Tubulin_Reverse	AGCAATGGCAGTTGAGTTGC
	Beta-Tubulin_Forward	ACATTCTCTTGGTGGTGGTACC
	Beta-Tubulin_Reverse	TGTCTGAGACCTTTGGTGATGG
